# Supplementary material for: Unique Features of River Lamprey (Lampetra fluviatilis) Myogenesis
Source: Int J Mol Sci. 2022 Aug 2;23(15):8595. doi: 10.3390/ijms23158595 (PMC9368804; doi:10.3390/ijms23158595)
Supplement: Supplementary file 1 [file ijms-23-08595-s001.zip]

Archive with 1 entries (1 files):
- ijms-1782043-supplementary.pdf
